# Supplementary material for: Impact of Veterinary Feed Directive Rules Changes on the Prevalence of Antibiotic Resistance Bacteria Isolated from Cecal Samples of Food-Producing Animals at US Slaughterhouses
Source: Pathogens. 2024 Jul 28;13(8):631. doi: 10.3390/pathogens13080631 (PMC11357339; doi:10.3390/pathogens13080631)
Supplement: Supplementary file 1 [file pathogens-13-00631-s001.zip]

Archive with 1 entries (1 files):
- pathogens-3105789-supplementary.pdf
